# Supplementary material for: Ultrasonographical Evaluation of the Median Nerve Mobility in Carpal Tunnel Syndrome: A Systematic Review and Meta-Analysis
Source: Diagnostics (Basel). 2022 Sep 28;12(10):2349. doi: 10.3390/diagnostics12102349 (PMC9600711; doi:10.3390/diagnostics12102349)
Supplement: Supplementary file 1 [file diagnostics-12-02349-s001.zip]

Archive with 3 entries (3 files):
- 0814 Supplementary file, S1 (keywords).pdf
- 0922 Supplementary figures.pdf
- 0922 Supplementary file, S2 (PRISMA checklist).pdf
